# Supplementary material for: Enhanced Enrichment of Medaka Ovarian Germline Stem Cells by a Combination of Density Gradient Centrifugation and Differential Plating
Source: Biomolecules. 2020 Oct 24;10(11):1477. doi: 10.3390/biom10111477 (PMC7690863; doi:10.3390/biom10111477)
Supplement: Supplementary file 1 [file biomolecules-10-01477-s001.zip]

Archive with 3 entries (3 files):
- biomolecules-945392-supplementary_final/Supplementary Figure S1_final.pdf
- biomolecules-945392-supplementary_final/Supplementary Figure S2_final.pdf
- biomolecules-945392-supplementary_final/Supplementary Figure S3_final.pdf
